# Supplementary material for: Cell morphology and nucleoid dynamics in dividing Deinococcus radiodurans
Source: Nat Commun. 2019 Aug 23;10:3815. doi: 10.1038/s41467-019-11725-5 (PMC6707255; doi:10.1038/s41467-019-11725-5)
Supplement: Supplementary file 10 — Source Data [file 41467_2019_11725_MOESM10_ESM.xlsx]

## Sheet: Figure 1d
Figure 1d: cell volume as a function of the phase
Cell	Phase1	Phase2	Phase3	Phase4	Phase5	Phase6
1	1.86755	1.8	2.77368	2.86964	3.54249	1.41116
2	1.82476	2.33045	2.63486	2.99242	3.66712	1.43859
3	1.88942	1.91304	2.50062	2.46384	3.10807	1.58058
4	1.67369	2.15867	2.46032	2.85249	3.39863	1.59825
5	1.46236	2.23299	2.76436	3.50113	3.15498	1.91881
6	1.65902	2.07215	2.21382	3.60796	3.34183	1.77595
7	1.59235	1.95776	2.32003	2.60558	2.8253	2.15941
8	1.52268	2.24736	2.76889	2.57504	4.2075	1.80927
9	1.73821	2.25387	2.79873	3.32392	3.50294	1.74144
10	2.23512	2.0098	2.72917	3.16041	4.27589	1.92911
11	1.7187	2.25918	2.72838	3.15308	3.37579	2.04303
12	1.59926	2.44207	2.00422	2.44341	3.32461	1.62633
13	1.83256	1.85694	2.88041	2.94591	3.95195	2.19218
14	1.52037	2.17191	2.62906	2.70077	3.47495	1.81368
15	2.18788	2.43339	2.60529	3.26136	3.9045	1.81005
16	1.86013	1.72473	2.48022	3.14517	3.50038	1.90526
17	2.24938	1.79211	2.90542	2.62466	3.3058	1.59693
18	2.15828	1.88741	2.73389	2.74988	3.88964	1.33933
19	1.95973	1.80804	2.76839	3.17174	4.0773	1.81602
20	1.94492	2.00865	2.28176	3.65	3.07635	1.87155
21	2.27425	2.55792	2.15617	3.29284	3.72452	1.98996
22	1.95792	2.3655	2.43754	3.16124	4.18762	2.04014
23	1.85006	1.82011	2.48978	3.24228	3.16907	1.96821
24	1.75188	2.12336	2.96653	3.1545	3.29533	1.73705
25	1.67915	2.34066	2.79177	3.91418	2.90615	1.62751
26	2.02575	2.34321	2.56321	3.2338		1.85926
27	2.16075	2.15335	2.20528	3.52289		1.75294
28	1.86413			2.87695		1.7403
29	2.1528			3.67524		1.63585
30	1.81503			3.59562		1.65193
31	2.0593			2.85166
32	1.77189			3.17618
33				2.99759
34				2.97378
35				2.51141
36				3.68916
37				3.25656
38				2.96284
39				3.80469
40				3.73408
41				3.82146
42				4.19947

## Sheet: Figure1e
Figure 1e
Interior annulus: distribution of exponentially growing cells in the different phases of the cell cycle when observed at a single time point . N=653
Phase	Count	%
1	87	13.3231
2	144	22.0521
3	156	23.8897
4	149	22.8178
5	59	9.03522
6	58	8.88208
total cell	653	100
Exterior annulus: duration of phases measured on exponentially growing cells observed by time-lapse imaging (N=44).
Phase	1	2	3	4	5	6
Average number of image seen per phase (images taken every 10 minutes during timelapses)	15.6818	25.8333	34.8148	32.6923	13.6	11.7391
Translation in minutes	00:15:40.909000	00:25:50	00:34:48.889000	00:32:41.538000	00:13:36	00:11:44.348000
Translation in %	11.6714	19.2268	25.9113	24.3316	10.122	8.73698	100

## Sheet: Figure 2d
Figure 2d
Mean lengths of the green- and red only-labelled cell walls at T=0 min (N=53) and T=130 min (N=40) for Phase 1 cells
Length (in um)
Green 1st cycle	Green 2nd cycle	Red 1st cycle	Red 2nd cycle
3.39388	3.95603	2.11477	2.352
3.02973	3.84755	1.7577	2.79708
3.73305	3.95269	2.16986	2.99989
4.01049	3.52528	2.21103	2.36944
3.47516	4.1624	1.91038	2.13042
3.9042	3.56073	2.17876	2.39868
3.60046	3.93718	2.22196	2.3093
3.52947	4.49885	1.93091	1.44387
3.48536	4.45839	1.93509	2.08409
3.57284	3.89892	1.97262	2.48786
3.60408	4.67367	2.19186	1.89795
3.40545	4.12289	1.98923	1.81821
3.35153	3.67598	2.01339	2.04713
3.15401	3.57396	1.86057	2.33511
3.32232	3.95673	1.89513	2.25154
3.47629	4.20147	1.98517	2.36355
2.94736	4.1378	1.72989	1.75195
3.14641	4.17735	1.81089	2.7202
2.9797	4.44513	1.63877	2.59007
3.12324	4.05046	1.81561	2.83742
2.97136	3.96579	1.72517	2.36207
3.27124	4.56636	1.92888	2.43436
3.19339	4.49323	1.80293	3.06202
3.28581	3.76971	1.95223	2.64672
2.97054	4.20159	1.72786	2.68596
2.86155	4.2717	1.53819	2.38438
2.95453	3.6334	1.66995	3.19205
3.10414	4.42581	1.84977	2.66294
3.28251	3.62044	1.9247	2.7027
2.94488	4.3941	1.73975	2.6753
3.44877	4.73085	1.94873	2.59768
3.5176	3.98347	2.04107	2.97552
3.44393	4.68605	1.86327	2.59178
3.16393	4.05358	1.8279	2.66656
3.50036	4.59375	1.8059	3.28307
3.77762	3.9528	1.98086	2.33788
3.20821	4.54428	1.67778	2.8462
3.44378	5.07307	1.8032	3.41461
3.32804	4.36913	1.90931	2.67872
3.41272	4.53181	1.85936	3.09259
3.54438		1.90161
3.16157		1.76904
3.5347		2.01838
3.66426		1.9768
3.4795		1.80225
3.63891		1.80981
3.36007		2.09318
3.9384		2.2572
3.14534		1.8144
3.69524		2.39315
4.24384		2.29298
3.52393		2.05308
3.81221		2.02797

## Sheet: Figure 3c
Figure 3c
Distribution of the various nucleoid morphologies observed as a function of the phases of the cell cycle (N=232 nucleoids; N>26 for each phase).
		Shape of the nucleoid (count)
Phase		Non Defined	Toroid	Square	Crescent	Rod	Branched	Double Rings	total
1		8	15	1	4	1	0	0	29
2		8	18	7	9	1	0	0	43
3		7	7	10	12	3	1	0	40
4		2	0	2	2	28	18	0	52
5		0	0	0	0	6	9	11	26
6		19	19	0	4	0	0	0	42
									232	Total cells
		Shape of the nucleoid (in %)
Phase of the cell		Non Defined	Toroid	Square	Crescent	Rod	Branched	Double Rings	total
1		27.5862	51.7241	3.44828	13.7931	3.44828	0	0	100
2		18.6047	41.8605	16.2791	20.9302	2.32558	0	0	100
3		17.5	17.5	25	30	7.5	2.5	0	100
4		3.84615	0	3.84615	3.84615	53.8462	34.6154	0	100
5		0	0	0	0	23.0769	34.6154	42.3077	100
6		45.2381	45.2381	0	9.52381	0	0	0	100

## Sheet: Figure 4ab
Figure 4a										Figure 4b
(a) Changes in nucleoid volume as cells progress through their cell cycle										(b) The fraction of the cell volume occupied by the nucleoid
Phase1	Phase2	Phase3	Phase4	Phase5	Phase6					Phase1	Phase2	Phase3	Phase4	Phase5	Phase6
0.81	0.932	0.547	0.733	0.948	0.645					0.404304	0.393428	0.240985	0.266533	0.268589	0.339267
0.591	1.07	0.789	1.3	1.11	0.556					0.280942	0.432648	0.301657	0.426936	0.323322	0.32465
0.799	0.946	0.752	1.22	0.889	0.636					0.457534	0.390706	0.284623	0.383648	0.229586	0.371102
0.542	0.876	0.603	1.12	0.986	0.584					0.347555	0.42773	0.27967	0.36666	0.254968	0.381465
0.782	0.554	0.559	1.27	1.122	0.422					0.45647	0.301895	0.218376	0.39057	0.26862	0.309151
0.621	0.528	0.95	0.958	1.056	0.479					0.393716	0.257214	0.383562	0.274802	0.262924	0.388665
0.589	0.593	0.671	1.07	1.05	0.526					0.325311	0.252355	0.227701	0.289169	0.26392	0.3179
0.581	0.614	0.705	0.877	1.35	0.489					0.337201	0.321036	0.271268	0.244315	0.385622	0.397585
0.682	0.867	0.686	1.4	1.39	0.5					0.405452	0.411507	0.301004	0.358666	0.356549	0.369477
0.754	0.626	0.797	1.18	1.07	0.589					0.318383	0.338766	0.33151	0.323527	0.309202	0.380981
0.505	0.649	0.876	0.953	1.21	0.584					0.35876	0.299238	0.371845	0.253868	0.363118	0.334931
0.531	0.658	0.91	1.118	1.47	0.821					0.366385	0.331977	0.335877	0.364863	0.370895	0.426952
0.962	0.753	0.882	1.118	0.958	0.71					0.444668	0.311782	0.298183	0.396752	0.280634	0.352522
0.943	0.869	0.844	1.12	0.884	0.708					0.431832	0.358551	0.36944	0.34998	0.230709	0.39003
0.693	0.84	0.74	0.71	1.05	0.663					0.337399	0.340905	0.313523	0.227442	0.289939	0.384776
0.631	0.769	0.976	0.604	1.15	0.662					0.322329	0.331069	0.381925	0.209059	0.29316	0.272897
0.629	1.02	1.01	0.826	1.21	0.549					0.290888	0.446901	0.370434	0.239331	0.317388	0.261412
0.646	0.913	1.06	0.726	1.6	0.6					0.304663	0.394678	0.402796	0.244549	0.394538	0.301248
0.677	0.993	0.695	0.638	1.15	0.764					0.327305	0.407198	0.253945	0.202223	0.306381	0.354831
0.53	0.506	0.753	0.695	1.49	0.633					0.293179	0.24138	0.26392	0.22988	0.375441	0.277406
0.57	0.584	0.589	1.04	1.42	0.72					0.315847	0.249684	0.242256	0.270382	0.386779	0.320506
0.641	0.902	0.668	1.02	1.116	0.56					0.414144	0.355601	0.205857	0.27338	0.28876	0.266659
0.572	0.867	0.745	1.13	1.08	0.724					0.325641	0.397301	0.249538	0.306388	0.292672	0.353341
0.656	0.727	0.691	1.29	1.12	0.807					0.34988	0.293239	0.212651	0.42975	0.282762	0.364481
0.552	0.828	0.628	1.21	1.35	0.857					0.262181	0.377635	0.229656	0.377902	0.310058	0.368809
0.594	0.818	0.993	1.21	1.21	0.875					0.289587	0.384831	0.326724	0.318804	0.323978	0.443631
0.791	0.886	0.844	0.956	1.24	0.529					0.360259	0.390101	0.340718	0.292482	0.342165	0.284673
0.693	0.598	0.827	0.762	1.27	0.631					0.356107	0.240163	0.317477	0.27895	0.299464	0.420354
0.886	0.788	0.964	0.887	1.15	0.498					0.447711	0.324089	0.430804	0.275798	0.276655	0.26399
0.976	0.748	0.604	0.898		0.479					0.4174	0.317401	0.257857	0.281967		0.226874
0.581	0.694	0.821	0.848		0.51					0.280217	0.268641	0.319804	0.244523		0.248258
0.667		0.858	0.741		0.553					0.358025		0.274404	0.221798		0.284649
		0.909	0.922									0.311264	0.278567
		0.779	0.798									0.316359	0.262352
			0.828										0.261325
			0.847										0.289167

## Sheet: Figure 5b
Figure 5b	sptPALM trajectories
Trajectory number	D coeff (µm2/s)
9	0.2851
18	0.0839
25	0.1295
27	0.0395
29	0.2596
41	0.1702
44	0.149
46	0.2467
52	0.0859
55	0.313
59	0.3121
63	0.2101
64	0.0544
65	0.1074
66	0.045
67	0.1733
76	0.1875
80	0.0718
82	0.2462
92	0.1739
97	0.2138
104	0.0915
108	0.3725
119	0.0486
131	0.1022
144	0.3615
148	0.165
149	0.1679
150	0.3961
162	0.1726
164	0.7645
165	0.2232
167	0.1643
180	0.4422
185	0.0709
207	0.2249
212	0.0897
216	0.1292
219	0.1892
232	0.125
241	0.0616
245	0.155
247	0.0292
248	0.4633
254	0.416
280	0.0954
283	0.2564
298	0.0999
311	0.0441
312	0.2554
330	0.1476
333	0.1003
334	0.0277
335	0.2639
342	0.1312
343	0.117
353	0.1775
360	0.2303
361	0.1928
370	0.0729
371	0.7223
372	0.2563
383	0.2371
384	0.0728
388	0.0636
393	0.2621
395	0.1319
401	0.2424
403	0.1156
404	0.2322
407	0.1144
408	0.2127
410	0.2023
411	0.4046
413	0.2285
415	0.2144
419	0.1196
420	0.286
424	0.26
425	0.3203
427	0.6236
450	0.5389
473	0.0853
475	0.4012
479	0.8644
483	0.6004
484	0.2332
486	0.2349
491	0.1958
498	0.0035
499	0.1736
500	0.0425
503	0.2174
507	0.56
509	0.1463
531	0.0427
549	0.1395
552	0.0679
553	0.1732
555	0.0495
558	0.1328
564	0.1688
569	0.0961
582	0.1478
588	0.1355
589	0.1315
593	0.1217
598	0.1852
605	0.1018
610	0.0277
624	0.184
625	0.1089
632	0.1251
637	0.1064
650	0.1608
656	0.2196
673	0.1002
676	0.1713
685	0.0916
689	0.1399
694	0.2049
697	0.4406
699	0.1733
712	0.1606
727	0.2624
729	0.163
730	0.168
736	0.0308
738	0.1115
739	0.2015
741	0.2674
755	0.1082
759	0.0332
761	0.1911
762	0.126
763	0.2051
770	0.3682
794	0.0444
800	0.1098
807	0.1702
813	0.2601
814	0.0077
816	0.7181
819	0.1954
820	0.0582
821	0.197
823	0.098
825	0.114
839	0.0287
847	0.192
856	0.1146
859	0.0731
863	0.2696
871	0.0786
873	0.1738
880	0.1278
882	0.0043
885	0.4265
900	0.0883
907	0.0945
909	0.0117
910	0.0651
936	0.2199
937	0.4936
938	0.2295
939	0.0878
941	0.3358
953	0.1678
955	0.1412
972	0.0934
974	0.2078
982	0.4941
984	0.3893
1001	0.185
1008	0.1102
1020	0.3499
1026	0.1228
1028	0.2508
1030	0.3804
1045	0.062
1047	0.1325
1049	0.0595
1056	0.1056
1068	0.3345
1087	0.1206
1089	0.2293
1100	0.1219
1122	0.1409
1123	0.1197
1124	0.0668
1126	0.0673
1130	0.0547
1134	0.0975
1135	0.1387
1143	0.2098
1176	0.1915
1184	0.0325
1185	0.1122
1194	0.3171
1195	0.3638
1208	0.0081
1218	0.0096
1226	0.1394
1252	0.1474
1274	0.7961
1277	0.9374
1281	0.4015
1304	0.0247
1305	0.0097
1316	0.3602
1319	0.15
1340	0.4959
1344	0.3173
1349	1.0779
1357	0.2884
1360	0.919
1361	0.1607
1367	0.1424
1370	0.2153
1371	0.3954
1372	0.4695
1375	0.3417
1392	0.0898
1401	0.2078
1404	0.1669
1405	0.1574
1406	0.1352
1422	0.0724
1426	0.1696
1428	0.1872
1430	0.114
1433	0.1683
1438	0.1804
1444	0.154
1445	0.0123
1451	0.0226
1456	0.1292
1461	0.1345
1466	0.1612
1468	0.5272
1476	0.1328
1482	0.0999
1483	0.0883
1487	0.1507
1490	0.1655
1491	0.3419
1493	0.4736
1495	0.3516
1501	0.0262
1508	0.1784
1521	0.5601
1526	0.2983
1528	0.1567
1537	0.1004
1539	0.403
1548	0.1503
1558	0.3022
1563	0.0953
1564	0.0512
1567	0.172
1568	0.2599
1570	0.1529
1574	0.1469
1595	0.0702
1600	0.1484
1607	0.0831
1612	0.0341
1614	0.1823
1622	0.1527
1628	0.0644
1632	0.136
1637	0.1642
1648	0.1818
1653	0.0844
1656	0.7728
1670	0.1797
1673	0.2124
1676	0.368
1677	0.2639
1701	0.2811
1704	0.1329
1712	0.1058
1713	0.1496
1716	0.2199
1728	0.1768
1735	0.127
1738	0.2312
1739	0.1815
1741	0.194
1753	0.2618
1756	0.2331
1758	0.0697
1762	0.6155
1764	0.0989
1775	0.0333
1776	0.8345
1778	0.1288
1781	0.015
1783	0.035
1784	0.0838
1805	0.2908
1806	0.2836
1807	0.1476
1819	0.2376
1829	0.0794
1834	0.0536
1864	0.0328
1895	0.2343
1899	0.0518
1906	0.1104
1912	0.1517
1936	0.1322
1952	0.1242
1958	0.0719
1961	0.3116
1962	0.1111
1967	0.3131
1974	0.0621
1984	0.4104
1989	0.0792
1999	0.0451
2006	0.0401
2031	0.0793
2033	0.1316
2035	0.0323
2036	0.2761
2040	0.0435
2072	0.2804
2076	0.0281
2078	0.0783
2081	0.0749
2082	0.1314
2086	0.0696
2105	0.0186
2122	0.1368
2123	0.0476
2127	0.0777
2128	0.0937
2134	0.0907
2137	0.0037
2145	0.1668
2149	0.0754
2153	0.1417
2171	0.1699
2174	0.0824
2175	0.0305
2182	0.096
2188	0.0681
2190	0.1551
2191	0.158
2193	0.0997
2220	0.1992
2222	0.2268
2228	0.2368
2232	0.3113
2238	0.1364
2240	0.2175
2242	0.2192
2244	0.0552
2247	0.2546
2249	0.0755
2257	0.0598
2266	0.2286
2267	0.1401
2271	0.1986
2272	0.2736
2281	0.1622
2283	0.4161
2285	0.0698
2286	0.0879
2287	0.1731
2304	0.0539
2311	0.1674
2315	0.0383
2332	0.0778
2336	0.0448
2342	0.1064
2344	0.1118
2348	0.1444
2350	0.051
2353	0.236
2362	0.2742
2369	0.0724
2376	0.1289
2378	0.0809
2379	0.0407
2382	0.1395
2393	0.0897
2402	0.0826
2408	0.0759
2409	0.1226
2411	0.1346
2425	0.1781
2428	0.1736
2433	0.1732
2444	0.1266
2449	0.2934
2455	0.0935
2465	0.2086
2469	0.1193
2480	0.1665
2482	0.0881
2489	0.2209
2491	0.2231
2492	0.0919
2494	0.2577
2498	0.0848
2500	0.054
2502	0.0349
2516	0.1752
2523	0.0592
2524	0.071
2525	0.6333
2528	0.1377
2529	0.0555
2531	0.4925
2537	0.22
2545	0.1051
2546	0.1806
2549	0.2797
2550	0.0706
2555	0.1502
2557	0.014
2559	0.1737
2560	0.2227
2565	0.2776
2571	0.5057
2573	0.1554
2578	0.3941
2582	0.1343
2583	0.3435
2585	0.2682
2587	0.3013
2596	0.2206
2602	0.2736
2613	0.3256
2616	0.1234
2618	0.1331
2620	0.2197
2631	0.1762
2632	0.1686
2633	0.1766
2641	0.1327
2644	0.117
2645	0.4359
2647	0.091
2651	0.0914
2657	0.0062
2659	0.2809
2660	0.1711
2663	0.1151
2670	0.0855
2672	0.2502
2682	0.1214
2684	0.4418
2687	0.0991
2688	0.0828
2690	0.2015
2691	0.0314
2696	0.1724
2697	0.0749
2706	0.2526
2711	0.0879
2713	0.1312
2717	0.0593
2722	0.0608
2725	0.0894
2727	0.0435
2735	0.0109
2736	0.118
2737	0.0241
2740	0.2251
2744	0.0705
2747	0.1805
2750	0.1708
2757	0.0536
2762	0.144
2763	0.2263
2765	0.114
2775	0.246
2781	0.5934
2782	0.089
2783	0.0567
2784	0.3128
2787	0.1163
2790	0.2459
2793	0.1476
2794	0.1298
2795	0.0885
2803	0.2236
2804	0.1914
2805	0.1603
2812	0.2061
2815	0.0608
2822	0.2839
2826	0.0773
2827	0.4572
2834	0.2843
2856	0.0049
2864	0.1051
2867	0.455
2869	0.0938
2872	0.1021
2881	0.0913
2882	0.1303
2888	0.1783
2890	0.2706
2897	0.0625
2902	0.1393
2908	0.1357
2909	0.1379
2913	0.0978
2915	0.13
2936	0.2248
2938	0.0715
2945	0.3489
2950	0.4704
2961	0.3489
2964	0.2278
2965	0.0244
2966	0.1645
2969	0.0934
2971	0.2838
2976	0.4426
2978	0.3169
2987	0.1752
2991	0.1429
2992	0.1985
2994	0.3698
2995	0.3021
2998	0.0872
3000	0.164
3009	0.0141
3011	0.9327
3012	0.2238
3013	0.0029
3018	0.4007
3030	0.1773
3047	0.2188
3053	0.1084
3056	0.2897
3062	0.1201
3064	0.1476
3078	0.1264
3079	0.1538
3083	0.1806
3087	0.2809
3088	0.091
3091	0.0605
3093	0.2231
3104	0.2511
3111	0.1326
3124	0.27
3127	0.3395
3131	0.1945
3137	0.3477
3138	0.1912
3144	0.1395
3149	0.5375
3167	0.2616
3176	0.2028
3178	0.0934
3184	0.3235
3197	0.0974
3199	0.1155
3212	0.0522
3213	1.2053
3215	0.1072
3224	0.4718
3225	0.2601
3233	0.0594
3241	0.3406
3250	0.0872
3253	0.198
3255	0.4625
3260	0.1848
3261	0.1926
3269	0.1852
3272	0.1751
3275	0.2593
3279	0.049
3284	0.1003
3286	0.117
3296	0.0421
3306	0.2153
3314	0.0908
3321	0.0329
3324	0.1423
3325	0.6691
3326	0.0856
3331	0.5396
3333	0.2904
3354	0.1905
3356	0.2178
3357	0.0537
3359	0.1547
3372	0.1744
3378	0.2835
3386	0.1341
3398	0.1196
3399	0.2651
3439	0.11
3441	0.374
3448	0.0696
3450	0.0975
3451	0.0767
3452	0.3294
3453	0.1746
3461	0.2352
3466	0.195
3472	0.0798
3477	0.0288
3487	0.1246
3491	0.145
3497	0.3034
3500	0.1283
3501	0.2641
3503	0.094
3505	0.1326
3511	0.142
3523	0.1607
3530	0.3248
3531	0.4039
3534	0.0896
3553	0.3568
3564	0.1894
3577	0.1095
3581	0.2164
3582	0.206
3588	0.2437
3594	0.1164
3599	0.1104
3618	0.1231
3621	0.3288
3625	0.2962
3632	0.0687
3636	0.0625
3639	0.0496
3644	0.1412
3645	0.2971
3653	0.1646
3665	0.4275
3667	0.5433
3670	0.0985
3675	0.0851
3680	0.1983
3682	0.1697
3685	0.1835
3693	0.1518
3704	0.2138
3728	0.2506
3732	0.5296
3735	0.2322
3747	0.1609
3748	0.2409
3757	0.2811
3772	0.1848
3787	0.1263
3806	0.1315
3812	0.7069
3813	0.1359
3834	0.507
3842	0.3275
3844	0.6534
3852	0.774
3854	0.3114
3864	0.1298
3870	0.5768
3872	0.234
3879	0.3369
3882	0.1668
3884	0.1474
3887	0.15
3893	0.0325
3895	0.1273
3896	1.1509
3899	0.6099
3913	0.1038
3914	0.2088
3929	0.3484
3931	0.0223
3937	0.3468
3939	0.4322
3947	0.2814
3948	0.3249
3949	0.3214
3959	0.33
3960	0.2727
3966	0.2638
3968	0.2322
3983	0.1779
3989	0.3147
3992	0.5242
3993	0.4468
4000	0.4301
4002	0.1163
4008	0.2704
4013	0.1618
4015	0.4134
4025	0.2736
4029	0.0538
4042	1.1673
4051	0.6725
4063	0.5294
4071	0.2427
4076	0.5401
4086	0.7934
4092	0.6126
4097	0.5563
4101	1.1003
4103	0.5205
4108	0.0523
4119	0.4286
4125	0.3473
4133	0.1223
4137	0.2615
4144	0.0825
4149	0.2187
4151	0.5807
4152	0.2033
4158	0.3847
4169	0.1076
4170	0.0301
4172	0.6163
4177	0.8479
4178	0.0981
4182	0.3126
4192	0.0114
4193	0.6162
4196	0.3351
4200	0.1164
4203	0.085
4204	0.1344
4212	0.1788
4219	0.7938
4234	0.5162
4237	0.0057
4242	0.1304
4246	0.1563
4253	0.1626
4263	0.702
4272	0.4145
4274	0.4846
4298	0.5726
4301	0.1177
4306	0.2093
4310	0.5473
4337	0.1904
4346	0.606
4363	0.303
4364	0.2613
4371	0.152
4383	0.2108
4386	0.2254
4391	0.7657
4399	0.4797
4401	0.3925
4403	0.5681
4412	0.8291
4413	0.2551
4421	0.236
4431	0.2659
4441	0.2694
4453	0.1562
4460	0.1309
4462	0.3134
4472	0.1858
4475	0.1868
4480	0.3602
4484	0.3863
4499	0.42
4508	0.1009
4516	0.5099
4517	0.188
4550	0.3127
4566	1.1353
4575	0.2044
4595	0.3403
4598	0.7292
4602	0.5295
4605	0.6495
4622	0.2714
4629	0.1999
4656	0.1442
4665	0.1075
4666	0.171
4667	0.123
4668	0.4176
4679	0.3314
4691	0.2445
4692	0.0595
4700	0.1247
4718	0.8848
4725	0.6024
4727	0.0979
4729	0.1179
4733	0.146
4734	0.2065
4738	0.2262
4744	0.2119
4755	0.1778
4764	0.4358
4766	0.1219
4770	0.4902
4771	1.3771
4783	0.7272
4793	0.3651
4794	0.1409
4804	0.1875
4805	0.3929
4814	0.1059
4815	0.3389
4825	0.1731
4831	0.1213
4844	0.1933
4847	0.1154
4850	0.4749
4880	0.2498
4886	0.3369
4887	0.5282
4889	0.1292
4894	0.2252
4904	0.1328
4910	0.3311
4922	0.073
4926	0.4281
4927	0.2296
4936	0.5583
4938	0.2796
4939	0.3733
4945	0.1862
4957	0.5196
4958	0.2579
4960	0.1793
4964	0.1257
4972	0.6842
4983	0.2022
4986	0.6191
4987	0.3946
4992	0.2932
5006	0.2208
5016	0.341
5017	0.2773
5025	0.2598
5043	0.3724
5044	0.8802
5060	0.3612
5062	0.4577
5064	0.0271
5091	0.2233
5092	0.1611
5096	0.1489
5106	0.1176
5107	0.3197
5118	0.7603
5120	0.0821
5126	0.2113
5127	0.0711
5131	0.1806
5136	0.2175
5137	0.138
5148	0.2014
5151	0.1827
5154	0.0915
5156	0.2005
5158	0.4064
5159	0.1257
5162	0.2549
5165	0.186
5176	0.1223
5178	0.0309
5180	0.0465
5181	0.3314
5189	0.1236
5193	0.0815
5198	0.1473
5201	0.2507
5206	0.1659
5217	0.1548
5221	0.1381
5232	0.0561
5241	0.3346
5244	0.2094
5256	0.0683
5258	0.2393
5268	0.0577
5271	0.2445
5287	0.3772
5300	0.1683
5308	0.7616
5310	0.0515
5311	0.2369
5314	0.0933
5318	0.0535
5324	0.1708
5332	0.3064
5335	0.2865
5338	0.143
5347	0.4899
5350	0.182
5352	0.2709
5353	0.3242
5357	0.3659
5360	0.0513
5364	0.1558
5366	0.2997
5371	0.2195
5374	0.2597
5385	0.1938
5392	0.4406
5394	0.1391
5407	0.1788
5410	0.1789
5414	0.0821
5415	0.397
5428	0.0944
5429	0.2168
5440	0.1831
5442	1.0693
5445	0.0942
5456	0.0935
5463	0.1854
5465	0.2569
5466	0.1751
5477	0.1743
5481	0.1762
5483	0.2907
5486	0.1093
5522	0.1069
5530	0.0992
5535	0.5634
5540	0.2464
5541	0.3644
5547	0.0481
5553	0.0604
5559	0.1296
5568	0.403
5570	0.1464
5574	0.4864
5576	0.229
5579	0.1919
5591	0.2033
5596	0.4354
5607	0.2014
5609	0.2285
5612	0.3772
5615	0.3177
5619	0.0495
5639	0.2966
5648	0.2649
5649	0.1717
5653	0.1237
5660	0.537
5664	0.2874
5673	0.0577
5677	0.2421
5681	0.0497
5689	0.0288
5695	0.1091
5699	0.1406
5726	0.0576
5731	0.423
5735	0.2766
5736	0.4343
5742	0.2204
5752	0.0808
5757	0.0583
5759	0.5054
5761	0.2177
5770	0.5541
5771	0.0471
5773	0.1127
5779	0.0508
5782	0.1562
5783	0.0496
5791	0.0638
5801	0.7254
5804	0.3377
5806	0.2728
5808	0.1808
5809	0.2929
5810	0.0022
5811	0.3516
5814	0.0526
5821	0.2731
5824	0.3029
5827	0.0147
5831	0.2471
5833	0.1414
5838	0.195
5840	0.1514
5841	0.1911
5847	0.2042
5848	0.1631
5867	0.0354
5870	0.0654
5871	0.3334
5883	0.1581
5885	0.0755
5886	0.584
5891	0.1694
5892	0.4598
5893	0.1078
5901	0.1867
5909	0.1499
5919	0.1421
5926	0.1546
5928	0.3105
5932	0.2127
5935	0.2868
5941	0.4641
5942	0.6184
5944	0.798
5947	0.4457
5948	0.1872
5953	0.096
5957	0.3311
5961	0.1016
5966	0.3846
5973	0.1288
5979	0.1622
5980	0.2478
5982	0.1327
5987	0.1366
5990	0.149
5995	0.1116
6000	0.2808
6011	0.9102
6017	0.1111
6019	0.1393
6025	0.064
6031	0.23
6033	0.2527
6035	0.1104
6039	0.1936
6043	0.1462
6044	0.1942
6045	0.1012
6049	0.2057
6051	0.6966
6064	0.3966
6067	0.1597
6070	0.1701
6072	0.1589
6078	0.2242
6082	0.2508
6084	0.3335
6094	0.1013
6109	0.6426
6110	0.1034
6114	0.5416
6119	0.3651
6128	0.2823
6130	0.0836
6133	0.1945
6137	0.1531
6153	0.2915
6157	0.4452
6160	0.3114
6164	0.0964
6167	0.2023
6190	0.0549
6197	0.2029
6207	0.238
6210	0.0961
6212	0.1793
6230	0.0609
6234	0.5107
6236	0.1418
6241	0.123
6244	0.114
6254	0.195
6256	0.2178
6264	0.0429
6279	0.1584
6292	0.154
6297	0.1696
6301	0.0117
6303	0.0094
6306	0.1233
6318	0.0785
6326	0.2837
6333	0.0894
6334	0.1081
6358	0.0181
6363	0.2234
6366	0.2453
6372	0.1281
6377	0.0881
6378	0.2312
6382	0.00016464
6384	0.2641
6388	0.2087
6389	0.094
6390	0.2046
6393	0.0648
6394	0.0917
6402	0.0628
6406	0.1524
6410	0.1874
6412	0.1597
6414	0.3633
6423	0.0556
6425	0.2524
6426	0.0064
6433	0.1501
6442	0.078
6449	0.4337
6459	0.3453
6462	0.1086
6467	0.0787
6476	0.0681
6483	0.2847
6493	0.208
6507	0.2657
6508	0.0233
6512	0.1573
6513	0.2589
6514	0.1587
6516	0.2754
6519	0.1398
6522	0.1726
6546	0.2198
6558	0.1877
6564	0.5386
6567	0.3595
6568	0.3716
6570	0.1492
6579	0.0768
6587	0.1056
6589	0.1793
6594	0.2392
6595	0.1559
6596	0.0576
6601	0.1361
6611	0.1629
6623	0.0569
6635	0.1667
6646	0.2301
6659	0.1298
6660	0.1606
6661	0.0793
6670	0.3396
6671	0.5229
6676	0.3345
6677	0.1042
6680	0.1002
6694	0.1479
6695	0.0621
6698	0.347
6700	0.4956
6704	0.1185
6707	0.6796
6710	0.1939
6716	0.1681
6717	0.2519
6718	0.106
6725	0.1212
6733	0.3298
6750	0.2496
6756	0.1407
6759	0.108
6768	0.2203
6779	0.3592
6787	0.5941
6792	0.3656
6796	0.2086
6799	0.1649
6801	0.1459
6811	0.3456
6813	0.0223
6814	0.1538
6815	0.238
6816	0.2469
6817	0.1575
6842	0.0481
6846	0.1279
6847	0.1145
6854	0.9481
6860	0.1535
6873	0.3271
6876	0.0444
6883	0.1012
6887	0.2757
6893	0.1283
6902	0.2361
6903	0.3125
6905	0.326
6913	0.1135
6916	0.1725
6917	0.0698
6924	0.1165
6931	0.1708
6936	0.2112
6937	0.0576
6942	0.3126
6944	0.4806
6959	0.1405
6960	0.1144
6966	0.0942
6969	0.217
6971	0.2148
6976	0.0768
6978	0.104
6980	0.0697
6981	0.2491
6982	0.2832
6996	0.3873
6998	0.2985
7019	0.3809
7025	0.3556
7054	0.9719
7056	0.304
7057	0.3683
7063	0.4097
7065	0.476
7076	0.2548
7115	0.2686
7119	0.3337
7131	0.7471
7132	0.2608
7147	0.1735
7166	0.1285
7167	1.9188
7189	0.3131
7192	0.2031
7198	0.2758
7219	0.3987
7241	0.3652
7253	0.6812
7258	0.3189
7295	0.9156
7307	0.544
7310	0.0697
7321	0.9869
7331	0.2423
7336	0.0133
7339	0.0489
7346	0.2034
7355	0.3838
7412	0.4741
7414	1.2664
7449	0.2061
7459	0.2736
7509	0.4705
7511	0.1818
7524	0.8749
7539	0.5073
7545	0.5894
7568	0.2559
7570	1.1789
7582	0.0425
7589	0.0186
7595	0.0945
7602	0.1899
7615	0.6036
7630	0.4687
7653	0.5719
7663	0.948
7668	0.1237
7671	0.4578
7689	0.3518
7694	0.126
7697	0.0337
7714	0.4082
7731	0.2718
7733	0.2388
7747	0.2066
7757	0.3578
7768	0.2496
7778	0.5637
7782	0.0769
7789	0.1471
7795	0.3425
7834	0.4805
7869	0.2961
7876	0.2408
7877	0.2673
7921	0.2868
7926	0.198
7931	0.4117
7935	0.2312
7939	0.3899
7971	0.2949
8002	0.2694
8015	0.159
8050	0.2199
8052	0.3133
8058	0.3905
8082	0.0497
8089	0.588
8107	0.1659
8124	0.4475
8145	0.4186
8146	0.1393
8180	0.17
8188	0.2947
8189	0.3228
8192	0.0023
8201	0.3751
8202	0.2649
8243	0.3532
8246	0.0991
8271	0.3731
8332	0.145
8334	0.2419
8346	0.3505
8351	0.5075
8364	0.2997
8388	0.2656
8400	0.4031
8427	0.2488
8434	0.229
8438	0.1618
8443	0.2838
8446	0.1934
8527	0.3164
8563	0.586
8592	0.2092
8611	0.1227
8635	0.5529
8642	0.4861
8655	0.4493
8656	0.0851
8670	0.1303
8671	0.4303
8672	0.3409
8690	0.6334
8709	0.4484
8716	0.282
8720	0.1964
8723	0.0819
8734	0.5392
8750	0.1702
8753	0.2165
8775	0.4403
8776	0.0808
8778	0.3107
8779	0.1121
8803	0.169
8841	0.374
8851	0.1654
8870	0.1195
8890	0.2213
8896	0.2144
8920	0.5821
8939	0.349
8941	0.1412
8949	0.2582
8951	0.2034
8964	0.1429
8970	0.4388
8976	0.2596
8981	0.0536
8987	0.2874

## Sheet: Figure5d
Figure 5d
Full scale Normalized data (EasyFRAP)
time	#1	#2	#3	#4	#5	#6	#7	#8	#9	#10
0.656	0.84545	1.0924	1.0064	1.0315	1.0315	1.294	1.073	1.0552	0.99146	0.95901
0.779	1.0377	0.77642	0.88108	1.0162	0.91801	0.97328	1.0172	0.95942	0.9725	0.97277
0.902	0.9765	1.0763	1.1333	1.0494	1.159	1.0391	0.87005	1.039	0.99461	1.0731
1.025	1.2291	1.0576	0.96375	0.97525	0.89873	0.78942	1.1109	0.91321	0.96935	0.9962
1.168	0.90261	0.99903	1.0156	0.92811	0.99116	0.91188	0.92928	1.0322	1.0713	1.001
1.368	0	0	0	0	0	0	0	0	0	0
1.512	0.2572	0.2861	0.040801	0.0046135	0.20512	0.0052192	0.13551	0.22128	0.062898	0.16176
1.649	0.29697	0.19774	0.1318	0.097429	0.25977	0.20617	0.26088	0.30477	0.22555	0.27996
1.792	0.33603	0.29788	0.069885	0.25581	0.50512	0.29631	0.26538	0.23129	0.46215	0.55712
1.929	0.35794	0.40052	0.32526	0.071403	0.53793	0.40258	0.24849	0.28445	0.39597	0.48319
2.072	0.42222	0.40569	0.228	0.32201	0.66621	0.38521	0.19088	0.34059	0.35308	0.58385
2.215	0.47097	0.69252	0.45694	0.45842	0.67324	0.38028	0.22799	0.34773	0.17619	0.54038
2.358	0.38664	0.3953	0.34419	0.31781	0.69535	0.58336	0.32272	0.44018	0.42292	0.6974
2.501	0.52165	0.5684	0.60791	0.32477	0.85425	0.41507	0.37312	0.38775	0.33332	0.52114
2.644	0.46347	0.62368	0.45858	0.44157	0.78169	0.20682	0.597	0.363	0.35727	0.67694
2.781	0.63042	0.52159	0.48487	0.5548	0.79622	0.67796	0.68283	0.34571	0.51314	0.6016
2.925	0.64822	0.55581	0.42884	0.6948	0.90335	0.59618	0.52445	0.56595	0.45378	0.79349
3.068	0.50818	0.66383	0.69425	0.58588	0.82146	0.6086	0.52589	0.4895	0.54856	0.79306
3.211	0.72515	0.45847	0.57406	0.51064	0.83937	0.57591	0.71176	0.38928	0.42626	0.92163
3.355	0.54998	0.59898	0.47518	0.53495	0.868	0.69611	0.64763	0.47743	0.41385	0.69056
3.499	0.65595	0.67013	0.76538	0.68994	0.69932	0.74385	0.65161	0.47059	0.51423	0.83363
3.636	0.63175	0.73506	0.65618	0.7517	0.90306	0.63018	0.58596	0.53977	0.62927	0.84188
3.78	0.64641	0.7729	0.56234	0.54531	0.81251	0.66067	0.79046	0.57589	0.59919	0.89993
3.924	0.69757	0.6849	0.80944	0.70535	0.82655	0.95936	0.59234	0.54552	0.63531	0.962
4.061	0.5023	0.70229	0.66832	0.6315	1.0859	0.75953	0.6455	0.64205	0.54139	0.65168
4.2	0.63034	0.70241	0.67186	0.64323	0.63196	0.58636	0.65745	0.5894	0.54545	0.80425
4.338	0.97587	0.62388	0.59976	0.86103	0.94648	0.71343	0.68113	0.67033	0.44497	0.77684
4.476	0.89235	0.64654	0.88751	0.90923	0.84895	0.63916	0.54554	0.5725	0.52046	0.75805
4.615	0.8739	0.65818	0.81183	1.0032	0.80194	0.67871	0.63423	0.63735	0.5756	0.90864
4.76	0.79367	0.76083	0.8205	0.7197	0.93204	0.77918	0.64383	0.69852	0.67951	0.74725
4.905	0.72528	0.7902	0.56386	0.96084	1.1632	0.94207	0.70548	0.64044	0.50191	0.89458
5.044	0.71533	0.9078	0.81612	0.89497	1.1939	0.68673	0.50586	0.62741	0.64679	0.80925
5.189	0.63963	0.72709	0.83462	0.53545	1.0874	0.63308	0.80963	0.67638	0.57083	0.9149
5.328	0.74297	0.67339	0.87007	0.7791	1.2317	0.83443	0.68452	0.80243	0.53431	1.039
5.467	0.71367	0.72628	0.63074	0.62185	1.2838	0.87106	0.6024	0.6976	0.54516	0.81167
5.606	0.76115	0.69019	0.8469	0.79328	1.2492	0.81593	0.65933	0.65693	0.87316	0.85558
5.751	0.85013	0.70674	0.81897	0.9104	1.1253	0.8233	0.75076	0.76704	0.65083	1.0195
5.896	0.96842	0.83972	1.1341	0.64013	1.0238	0.94403	0.76663	0.5667	0.6399	1.0105
6.035	0.97135	0.72203	0.85113	0.59041	1.2805	0.83489	0.60144	0.76638	0.68192	1.0283
6.18	0.774	0.88173	0.98724	0.71972	1.1675	0.80752	0.65219	0.71825	0.76942	0.88585
6.325	0.90404	0.92491	0.69788	0.80984	0.99082	0.80953	0.55457	0.74772	0.79627	0.87226
6.47	0.85382	0.64815	0.73979	0.56403	1.2266	0.75367	0.72943	0.88576	0.77351	1.1136
6.615	0.79434	0.96377	0.88999	0.90431	1.0322	0.80128	0.90293	0.94619	0.74143	0.83291
6.76	0.91571	0.88371	0.83967	0.88044	1.0284	0.88673	0.94932	0.69122	0.95887	0.91619
6.905	0.73198	0.56473	0.94911	0.74987	1.0748	0.8384	0.71485	0.71143	0.73376	0.73694
7.05	0.92587	0.71993	1.0219	0.92652	0.97196	0.71625	0.98153	0.88613	0.85105	0.78543
7.195	0.82849	0.95404	0.72155	0.91857	1.2096	0.79008	0.69537	0.84485	0.80991	1.029
7.34	0.75116	0.88755	1.1658	0.96602	1.0774	0.79328	0.68831	0.77139	0.63427	0.83195
7.479	0.78821	0.94582	1.1193	0.86976	1.0078	0.92033	0.63124	0.76459	0.83332	0.8999
7.624	0.92203	0.81584	0.90587	0.85499	1.1134	0.87349	0.76999	0.84942	0.80603	0.71811
7.769	0.91427	0.73196	1.1417	0.95595	1.1822	0.86527	0.72331	0.85374	0.67044	0.76348
7.908	0.8253	0.95435	0.85376	0.92272	0.9308	0.78268	0.72312	0.82432	0.71749	1.0199
8.053	0.87918	0.85933	1.0047	0.9247	1.1107	0.85373	1.0001	0.86168	0.90727	0.74307
8.198	0.98086	1.0018	0.90936	0.80389	0.99732	0.52671	0.61812	0.8776	0.81947	1.0988
8.337	0.82479	0.81433	1.0656	0.9858	0.98195	0.87714	0.69079	0.801	0.76724	0.76984
Raw FRAP data
	#1			#2			#3			#4			#5			#6			#7			#8			#9			#10
t	ROI1	ROI2	ROI3	ROI1	ROI2	ROI3	ROI1	ROI2	ROI3	ROI1	ROI2	ROI3	ROI1	ROI2	ROI3	ROI1	ROI2	ROI3	ROI1	ROI2	ROI3	ROI1	ROI2	ROI3	ROI1	ROI2	ROI3	ROI1	ROI2	ROI3
0	4889.5	2530.35	155.97	3964.25	3177.73	169.47	3154.75	1766.1	157.48	4027.25	2253.44	164.49	5310.25	2680.35	158.58	3130	1863.49	168.76	2264	2565.96	156.48	4800.25	2825.52	157.7	6230	2457.75	155.26	3898.25	2636.84	155.03
0.144	4940.5	2446.61	157.83	3724.5	3088.13	170.03	2900.75	1692.68	159.42	4047	2199.61	162.86	4970.25	2607.14	156.18	2880.25	1747.78	160.33	2315.75	2600.18	157.13	4322.75	2830.57	156.55	5854	2425.34	154.4	4017.5	2646.12	152.98
0.267	4870.75	2433.96	160.39	3325	3029.29	168.35	3230.5	1688.7	154.83	4248.75	2236.36	164.4	4871	2588.14	158.81	2907	1673.96	162.97	2391.25	2516.74	157.07	4576.5	2812.9	158.23	5976	2424.44	155.28	3681.25	2588.05	155.55
0.39	4657.75	2415.52	157.13	3506	3010.65	172.58	3056.75	1702.89	152.17	4040	2153.98	165.91	4677.75	2573.92	155.85	2756.75	1654.68	162.57	2143.25	2483.22	156.44	4588.25	2805.05	153.11	6120	2377.71	153.67	3966.25	2643.71	154.06
0.533	4721	2412.82	156.97	3667.75	2960.6	167.47	2885.5	1680.65	155.17	3797.5	2178.63	161.73	4689	2630.86	156.69	2249.75	1629.13	163.72	2021.75	2436.24	157.43	4808	2718	156.7	5824.75	2384.52	157.65	3648	2605.26	152.71
0.656	4348.25	2345.51	157.53	3849.75	2918.52	165.49	3069.25	1656.02	158.77	4023	2177.66	164.85	4990.75	2545.08	153.82	2793.25	1643.4	164.98	2197.75	2463.17	159.43	4790	2707.81	158.85	5648.25	2356.41	156.29	3728.25	2593.01	154.9
0.779	4814.25	2376.53	156.89	3395.25	3029.45	169.58	2874.5	1628.68	154.48	3950.25	2151.87	161.66	4766.75	2535.5	153.74	2450	1659.63	164.73	2105.25	2423.34	157.81	4498	2668.99	154.82	5647.5	2374.87	152.04	3798	2623.51	156.41
0.902	4618.75	2345.75	160.29	4006.75	3059.47	167.18	3166.5	1630.11	158.45	4006.75	2152.15	162.64	5279.25	2574.97	159.13	2601.75	1706.86	163.39	1936.25	2401.35	152.77	4799.75	2733.11	155.46	5733.75	2386	154.44	3842.25	2530.2	153.67
1.025	5334.5	2427.65	157.51	3968.75	3056.44	161.08	2963.5	1626.87	158.49	3936.75	2182.28	162.01	4776.25	2560.94	158.75	2246.75	1666.18	161.85	2151.25	2368.21	157.3	4399	2675.16	156.15	5598	2360.02	154.77	3664.5	2505.01	157.02
1.168	4490.75	2357.74	158.15	3747.25	2972.75	167.43	3015.25	1621.27	155.66	3824	2165.35	161.96	4875	2524.91	156.38	2482.5	1727.92	159.25	2014.5	2422.49	157.18	4594.75	2628.14	155.79	5964.5	2391.74	154.51	3709.75	2527.34	150.48
1.368	1782.75	1620.25	152.7	1368.25	2128.34	173.75	1447.75	1279.11	157.03	1814.75	1766.19	161.93	2343.75	1918.39	156.37	1121.25	1402.8	162.91	852.75	1894.37	157.2	1713.25	2028.55	155.8	1889.75	1548.54	155.48	1331.75	1748.19	155.03
1.512	2180.5	1650.01	157.78	1767.5	2163.28	168.9	1516.75	1306.91	156.89	1759.75	1718.85	163.98	2578.25	1889.89	155.04	1150	1434.13	160.14	955	1890.15	153.36	2106.5	2034.65	156.49	1997.25	1545.38	152.08	1541.25	1765.07	152.14
1.649	2233.25	1647.41	158.04	1648.5	2161.04	168.71	1566.25	1280.93	158.61	1949.75	1767	163.98	2634	1878.04	152.84	1331	1414.92	161.99	1020.5	1825.64	154.67	2193	1980.85	155.31	2272.5	1539.47	155.33	1667.75	1746.07	152.92
1.792	2259.75	1624.66	149.52	1850.75	2245.7	173.64	1483.25	1257.6	159.02	2123.25	1731.46	165.05	2939	1869.01	154.38	1401.75	1398.03	165.21	1041.5	1858.34	155.9	2081	1993.41	153.17	2683.5	1537.31	153.33	2026	1766.45	153.91
1.929	2345.5	1664.06	154.37	1998.25	2253.33	167.49	1708	1258.7	154.18	1901.75	1755.84	163.56	3000.75	1881.35	156.25	1429	1329.04	160.46	1033.25	1869.61	153.76	2184	2004.42	157.61	2561.75	1534.44	154.88	1893	1728.09	156.2
2.072	2389.5	1633.25	157.79	1929.75	2167.61	166.26	1570	1218.99	155.59	2255.25	1764.14	164.51	3142.5	1867.69	158.98	1381.75	1299.61	159.55	994.25	1879.39	155.44	2310.5	2029.64	152.98	2516.75	1551.23	153.03	2058.75	1765.87	149.7
2.215	2423	1609.47	154	2334.25	2188.62	167.82	1813.5	1252.32	153.3	2419.5	1748.15	165.7	3078.25	1825.27	157.73	1406	1326.51	161.39	1013.75	1863.34	152.83	2268.5	1982.88	155.75	2213	1556.93	152.95	1993.75	1755.98	152.29
2.358	2291.75	1600.38	156.09	1914	2165.74	164.06	1672.5	1222.19	154.37	2226.5	1746.71	165.38	3094	1817.02	154.58	1569	1309.27	159.61	1091.5	1870.78	154.02	2422.5	1980.01	156.46	2620.75	1541.66	155.86	2151	1729.7	153.59
2.501	2528.5	1630.7	152.06	2212.5	2234.29	167.85	1944.75	1252.99	154.38	2237.75	1747.72	163.85	3394.75	1870.42	154.82	1402.75	1294.49	157.81	1094.75	1807.68	154.2	2358.75	2001.03	154.21	2458	1537.22	153.84	1911.25	1704.49	157.83
2.644	2481.25	1654.1	155.13	2248.5	2195.4	172.18	1805.25	1247.74	158.67	2390.25	1742.48	161.67	3252.25	1844.81	156.3	1228	1303.85	162.77	1258.75	1803.18	153.93	2281.25	1971.41	155.07	2512	1544.74	154.66	2120.75	1724.64	151.48
2.781	2629	1601.19	154.98	2118.25	2203.26	164.96	1792.25	1224.32	158.08	2559.25	1753.66	165	3383	1904.99	154.93	1705.25	1349.34	160.53	1284.25	1748.96	153.98	2249.5	1969.5	156.54	2761.5	1531.68	153.79	2034.75	1729	158.45
2.925	2637.75	1593.3	157.9	2133.75	2171.55	174.53	1842	1288.56	155.54	2731	1740.95	162.93	3461.75	1871.04	152.66	1633	1351.86	159.95	1169	1746.89	154.28	2647.75	1988.1	156.17	2652.75	1527.86	152.06	2227	1701.64	157.14
3.068	2465.5	1604.14	154.92	2257.25	2152.09	166.83	2080.25	1288.48	153.74	2591.75	1747.41	165.63	3266	1825.36	157.32	1675.75	1376.99	160.15	1175.5	1753.56	157.62	2479.75	1958.52	153.06	2857.25	1549.69	154.58	2249	1717.53	153.56
3.211	2842.5	1647.41	155.13	2016.75	2185.57	169.03	1895	1240.86	156.01	2448.25	1718.09	161.69	3233	1794.78	155.29	1687.25	1412.94	166.83	1329.5	1782.06	155.91	2301.25	1951.04	156.21	2591	1521.44	155.28	2411.5	1725.25	155.92
3.355	2512.5	1596.49	152	2175.75	2156.2	162.67	1872.75	1282.49	158.2	2497.5	1730.31	164.68	3257.5	1790.42	158.38	1806	1413.56	161.65	1292.75	1797.83	153.95	2491.75	1984.22	154.81	2623.75	1551.44	153.8	2147.75	1733.54	153.27
3.499	2727.75	1639.78	159.52	2336	2218.54	163.68	2127.25	1278.95	153.65	2723	1740.9	165.07	3120.75	1830.02	156.24	1817.75	1388.05	162.25	1277.25	1772.31	151.58	2506.75	2004.51	151.54	2762.25	1530.85	153.32	2287.25	1710.2	153.02
3.636	2659.75	1619.47	158.31	2374.25	2172.66	164.44	1989.75	1254.76	154.03	2822.75	1749.7	163.06	3361	1818.99	152.82	1707	1385.46	159.5	1221.5	1758.97	155.02	2651.25	2024.26	156.21	2959.25	1530.85	156.2	2298.5	1711.69	154.47
3.78	2642.75	1597.3	157.11	2431.25	2178.67	167.19	1980.25	1299.53	153.02	2529.75	1742.94	165.93	3328.25	1864.42	156.12	1810.25	1444.78	166.7	1369.75	1758.94	155.83	2710.5	2020.47	152.33	2925.25	1540.11	156.54	2374.5	1717.55	156.51
3.924	2747.75	1617.45	158.24	2291	2157.42	163.47	2103	1244.79	156.5	2694.25	1709.91	163.35	3305.75	1840.66	151.85	2090.5	1433.68	165.44	1221	1751.91	153.78	2683	2039.89	154.01	2942.5	1516.12	153.41	2375	1667.49	155.38
4.061	2423.75	1582.36	153.27	2330.5	2172.71	164.35	2049.25	1284.33	154.97	2614.75	1721.33	162.13	3675	1862.52	159.08	1904.75	1440.92	162.17	1252	1741.06	154.29	2781	1989.26	152.9	2807.75	1529.35	152.06	2070.75	1709.24	155.32
4.2	2621	1596.1	153.84	2311.5	2155.07	166.08	2023	1266.73	154.73	2664.5	1743.09	162.86	3167.5	1906.08	154.4	1786.5	1484.29	160.28	1306.25	1807.55	152.09	2762.5	2041.13	152.61	2784.5	1513.44	151.56	2252.25	1711.03	157.17
4.338	3123.75	1610.75	155.18	2270.75	2216.63	164.89	1977.75	1277.4	153.68	2976.5	1751.77	161.77	3569.25	1898.16	154.49	1970.5	1524.96	162.15	1265.25	1722.65	156.9	2873.75	2020.7	156.32	2612	1515.03	154.89	2204.25	1697.99	152.27
4.476	3038.75	1626.89	156.16	2297.75	2212.66	160.49	2239.5	1281.27	154.14	3043.5	1754.81	167.15	3434.25	1895.37	155.53	1827.5	1474.32	162.61	1175.25	1733.73	153.13	2690.75	2011.27	155.79	2652.25	1466.15	150.87	2178.25	1695	152.45
4.615	2966	1601.57	153.76	2309.25	2208.67	164.75	2163.5	1277.53	156.72	3133.25	1732.9	163.86	3339	1879.13	159.37	1819.25	1437.3	163.97	1213.75	1695.67	157.45	2781.75	1995.29	152.4	2830	1512.88	156.94	2349	1691.65	153.78
4.76	2817	1581.16	154.19	2463.5	2222.23	169.46	2177.75	1280.63	155.45	2682.5	1691.98	165.29	3493.25	1870.06	156.81	1930.75	1444.97	159.79	1222	1699.28	154.52	2859	1976.38	152.31	2964	1490.2	153.43	2182.75	1708.89	155.74
4.905	2783.25	1613.32	152.68	2486.5	2206.29	162.22	1887.25	1240.65	153.8	3052	1721.02	166.23	3667.75	1811.52	157.92	2125	1466.83	162.15	1245.25	1671.86	154.41	2766.75	1980.99	152.11	2683.75	1501.65	155.86	2362.25	1711.93	151.6
5.044	2766	1613.81	158.11	2642.75	2203.39	163.21	2142.75	1262.4	153.45	2900.25	1686.14	167.44	3582.5	1754.81	159.73	1827	1436.65	161.79	1117.5	1686.21	154.33	2722	1967.04	158.62	2931.5	1500.99	152.99	2308	1746.43	151.49
5.189	2661.75	1612.56	154.25	2343.75	2154.18	160.32	2187.25	1278.47	154.36	2480	1717.98	164.28	3480.25	1766.43	157.41	1724.5	1396.99	158.92	1326	1683.69	155.88	2802.75	1964.12	153.61	2799.75	1500.05	153.69	2393	1716.06	149.74
5.328	2847.75	1635.75	153.73	2342	2219.99	163.54	2235.5	1288.27	155.76	2824.25	1730.05	166.59	3755.75	1811.06	155.15	1921.5	1399.64	159.73	1226.25	1664.99	155.2	3011.75	1961.81	154.35	2759	1512.93	157.41	2463.5	1667.36	154.61
5.467	2728.75	1591.99	152.91	2374.25	2183.46	165.31	1991.5	1269.67	155.17	2599.25	1719.93	162.81	3790.5	1795.88	152.75	2025.5	1446.06	156.5	1122.5	1593.08	156.93	2811.5	1946.98	157.11	2710	1477.27	155.95	2171	1643.05	151.36
5.606	2815.25	1604.32	154.29	2333	2190.2	165.06	2099	1223.5	153.38	2832	1721.68	162.33	3725.25	1788.93	158.58	2015.75	1479.76	161.28	1212.25	1669.81	154.54	2674	1898.22	155.04	3360	1519.64	153.28	2239.75	1656.96	151.88
5.751	2886.5	1577.27	153.87	2342.25	2178.26	166.88	2074	1223.78	155.8	3007.25	1731.73	162.24	3599.75	1800.24	155.07	2124	1551.63	163.2	1257.75	1647.37	152.81	2941.25	1954.51	153.38	2926.75	1496.65	155.48	2422.25	1654.01	151.98
5.896	3122	1616.41	158.02	2503.75	2164.41	168.76	2359.25	1231.89	152.7	2599.5	1705.47	165.16	3505.75	1816.26	154.98	2195.25	1511.88	161.33	1269.75	1648.06	155.9	2557.5	1920.18	153.68	2909	1495.31	152.16	2402	1648.17	154.38
6.035	3062.25	1585.81	159.5	2375.5	2189.81	165.07	2069	1206.56	156.68	2575.25	1732.82	166.06	3821	1811.68	152.97	2096.5	1523.68	163.86	1173.5	1670	156.75	2932.25	1949.44	153.47	3016.75	1514.35	155.39	2425	1649.43	152.54
6.18	2836	1606.98	156.52	2605.75	2202.11	163.58	2157.25	1193.37	155.6	2710.25	1709.09	166.04	3743.25	1841.88	152.92	2113	1556.12	163.88	1196.75	1652.77	158.57	2905.5	1985.6	154.21	3101.5	1483.03	152.03	2301.25	1676.49	153.3
6.325	2998.25	1597.47	154.99	2712.25	2241.78	166.9	1874.25	1165.67	154.3	2818.75	1700.81	161.53	3526.75	1847.77	155.18	2032.5	1496.48	161.6	1107.5	1618.6	155.22	2959.5	1987.23	152.11	3204.25	1508.35	151.49	2259	1657.12	151.91
6.47	2954	1609.82	153.98	2250.75	2165.75	167.43	1924.75	1176.16	155.82	2535.75	1730.77	167.74	3776.5	1824.61	157.15	2013.25	1523.59	156.49	1219	1613.02	155.42	3177.75	1978.38	157.58	3172.25	1512.3	152.95	2543	1662.78	152.46
6.615	2864.5	1607.95	158.13	2727.5	2210.32	163	2088.5	1200.24	157.81	2965	1713.37	163.3	3633.75	1877.11	160.45	2153.25	1589.13	161.49	1360.75	1647.16	155.46	3302	1989.47	154.09	3073.5	1492.57	153.54	2200.25	1647.87	155.08
6.76	3016.75	1598.23	154	2607.75	2202.48	169.25	2060.5	1207.53	157.63	2919.75	1707.41	166.86	3496	1809.07	155.91	2245.5	1587.49	161.69	1381.75	1635.06	154.24	2883.25	2002.01	154.76	3390.25	1471.05	152.08	2280.75	1637.59	152.8
6.905	2794.25	1617.25	159.39	2175.25	2201.68	167.1	2144	1201.45	152.69	2745	1705.28	164.34	3586	1824.23	155.17	2213	1602.58	162.81	1186.5	1581.69	154.53	2922.5	2005.09	155.18	3073.25	1499.81	156.11	2103.5	1657.12	155.57
7.05	2944.5	1554.62	153.35	2327	2147.9	164.72	2190.25	1194.84	153.77	3005.5	1722.09	169.37	3488.25	1841.06	156.26	2029.5	1565.63	156.17	1372	1598.19	153.06	3168.75	1971.62	155.17	3247.5	1489.37	156.44	2130.25	1635.71	155.21
7.195	2864.25	1581.44	154.81	2733	2225.11	161.65	1936.75	1191.88	156.31	2990.5	1718.17	166.01	3688.25	1792.65	155.24	2122.75	1576.35	162.44	1152.25	1550.6	156.29	3070.75	1953.18	152.1	3129.25	1465.22	151.94	2393.25	1627.62	151.55
7.34	2769.25	1585.76	152.27	2607.25	2197.31	166.71	2311.75	1196.05	152.98	3057.5	1720.27	166.26	3623.75	1841.04	155.33	2160.5	1599.9	158.51	1132.75	1530.82	152.88	2930.75	1943.82	155.61	2916.25	1505.12	155.29	2157.75	1616.77	151.9
7.479	2805.25	1576.96	150.14	2671.5	2185.55	166.33	2295.5	1209.92	158.95	2958	1736.22	165.34	3498.5	1823.12	155.82	2297.5	1594.98	154.17	1092	1521.81	155.81	2937	1955.71	157.02	3166.5	1465.21	153.12	2300	1664.18	153.25
7.624	3000	1585.89	154.92	2495.25	2184	164.85	2140.75	1219.11	153.17	2921.75	1726.71	164.73	3826	1915.26	153.93	2209.75	1572.5	160.22	1165	1505.05	155.72	3146.25	1996.25	155.58	3228	1512.31	153.01	2026.25	1612.85	152.07
7.769	3047	1614.07	153.13	2403.5	2203.13	165.11	2313	1205.92	152.12	3052	1724.03	165.1	3904.5	1909.24	154.31	2218.25	1584.54	159.94	1173.25	1556.15	154.02	3156.25	1997.85	155.63	2887.75	1461.51	154.3	2088.25	1622.82	156.41
7.908	2899.25	1602.39	155.25	2726.5	2221.88	173.42	2073.25	1204.99	150.69	2992.25	1715.84	165.45	3454.75	1849.34	153.18	2117.25	1577.84	160.94	1180	1566.57	151.46	3065.25	1973.02	156.68	3074	1510.96	152.31	2381.25	1626.76	152.62
8.053	3011.5	1621.97	155.34	2610.5	2232.74	169.56	2218	1217.37	155.73	2991.75	1713.67	164.46	3710.75	1862.59	155.67	2151.75	1547.35	160.7	1349.5	1557.65	152.54	3116.75	1964.79	154.16	3316.25	1476.88	153.55	2057.75	1615.91	152.49
8.198	3147.5	1617.94	153.13	2739.75	2179.38	163.1	2078.75	1185.32	155.29	2882	1744.21	166.49	3545.5	1851.39	151.99	1818.5	1563.94	164.71	1110	1561.6	152.86	3027.5	1893.98	153.01	3220.5	1499.09	153.34	2501.5	1648.68	156.79
8.337	2913.5	1610.77	156.29	2492.5	2183.01	162.07	2241.5	1202.91	154.44	3040.25	1695.48	162.98	3523	1852.61	157.2	2179.25	1548.48	159.28	1128.75	1521.27	157.25	2933.5	1914.18	155.39	3131	1499.71	155.12	2092	1620.07	155.43

## Sheet: Figure 6b
Figure 6b
Number of ter detected per cell at the different phases of the cell cycle.											Number of oriC foci detected per cell at the different phases of the cell cycle.
cells	Phase1	Phase2	Phase3	Phase4	Phase5	Phase6					Phase1	Phase2	Phase3	Phase4	Phase5	Phase6
1	1	2	1	1	1	1					5	3	3	6	7	3
2	1	2	3	1	1	2					2	4	4	5	7	3
3	1	1	2	1	3	1					3	4	4	6	6	3
4	2	1	1	1	1	1					3	4	7	2	4	3
5	2	2	1	1	1	1					2	4	3	2	5	2
6	1	1	2	1	1	1					3	6	2	7	4	2
7	1	1	2	2	2	1					1	2	4	4	5	1
8	1	1	1	1	3	1					2	3	7	3	6	1
9	1	1	2	1	2	1					2	3	3	5	5	2
10	1	1	1	1	1	1					2	3	4	4	5	4
11	1	1	1	1	1	1					1	1	3	4	2	1
12	1	1	2	1	1	1					2	2	3	2	4	3
13	1	2	1	1	3	1					3	1	4	3	2	3
14	1	1	1	2	2	1					1	1	3	4	3	2
15	1	1	1	1	1	1					3	1	2	3	3	2
16	1	1	1	1	2	1					1	1	2	3	3	3
17	1	1	1	1	3	1						3	3	3
18	1	1	1	1	3	1						4	2	4
19	1	1	1	1	1	1							2	4
20	1	1	1	1	2	1							3	3
21	1	1	1	2	1	1							3	3
22	2	1	1	2	1	1							3	3
23	1	1	1	1	1	1							2	2
24	1	1	1	1	1	1							3	3
25	1	1	1	2	1	1							2	4
26	1	1	1	1	1	1
27	1	1	1	1	1	1
28	1	1	1	1	1	1
29	1	1	1	1	1	1
30	1	1	1	1	1	1
31	1	1	1	1	1	2
32	1	1	1	2	1	1
33	1	1	1	1	1	1
34	1		1	1	1	1
35	1		1	1	1	1
36			1	2	2	1
37			1	1	1
38			1	2	1
39			1	1	1
40			1	2	1
41			1	1	1
42			1	1	1
43			1	1	2
44			1	1	2
45			1	1	1
46			1	1	1
47			1	1	1
48			2	2
49			2	2
50			1	1
51				1
52				1
53				2
54				2
55				1
56				1
57				1
58				1
59				2
60				1
61				1
62				1
63				1
64				1
65
Total of foci per phase	38	37	59	78	65	38				Total of foci per phase	36	50	81	92	71	38
Total of total	315										368

## Sheet: Figure 6c
Figure 6c	xy coordinates of ParB-labelled ter and ori foci.
foci ter phase1 positionX	foci ter phase1 positionY	foci ter phase2 positionX	foci ter phase2 positionY	foci ter phase3 positionX	foci ter phase3 positionY	foci ter phase4 positionX	foci ter phase4 positionY	foci ter phase5 positionX	foci ter phase5 positionY	foci ter phase6 positionX	foci ter phase6 positionY	foci ori phase1 positionX	foci ori phase1 positionY	foci ori phase2 positionX	foci ori phase2 positionY	foci ori phase3 positionX	foci ori phase3 positionY	foci ori phase4 positionX	foci ori phase4 positionY	foci ori phase5 positionX	foci ori phase5 positionY	foci ori phase6 positionX	foci ori phase6 positionY
0.0599472	-0.0355306	-0.377904	0.157802	0.0103467	0.154576	-0.0733853	-0.249803	-0.315594	-0.090192	0.0401202	0.0509608	-0.642947	0.0500923	-0.530164	0.488539	-0.472664	0.387898	0.416081	-0.392954	-0.166445	-0.603827	-0.249968	0.343888
0.254778	0.150917	-0.0390935	0.0924859	-0.392531	0.272783	0.0771783	-0.153411	-0.235644	0.307121	0.246951	0.268045	-0.45232	-0.0154588	0.0531913	0.642907	-0.457033	-0.0694891	-0.407305	-0.400658	0.137609	-0.468002	0.314511	0.421784
-0.0593346	-0.187123	-0.542006	0.226424	0.116273	-0.012117	0.481843	0.119339	-0.668976	0.0680107	-0.445066	0.19838	0.420131	0.211475	-0.226413	0.293238	0.174435	0.121855	0.568648	0.269638	-0.117992	-0.230544	-0.316699	-0.159659
0.277224	0.165513	-0.193802	0.50722	-0.0873387	0.357362	-0.218463	0.126593	-0.0111243	0.0465938	-0.166934	0.473283	0.325654	-0.105995	-0.571807	-0.155943	-0.495171	-0.0981561	0.386348	0.0605401	-0.29297	0.189799	-0.505405	0.444838
-0.165923	0.222513	0.100276	-0.27329	-0.356633	-0.137531	-0.0991498	0.0411378	0.404497	-0.105175	0.437187	0.25487	-0.113707	0.329301	-0.576006	0.122165	-0.588641	0.435673	0.0356022	0.218794	-0.0501197	0.424207	0.286615	-0.0197386
0.289146	0.355115	0.0595221	0.294219	0.320242	0.0638679	0.0959514	0.641363	-0.590059	0.397026	0.708409	0.386753	-0.242236	0.648809	-0.159224	0.215803	-0.0384508	0.350481	-0.36004	0.18165	0.319256	-0.135231	-0.120882	0.0788457
0.181412	0.325765	-0.0485703	0.124534	0.11705	0.119293	-0.523498	-0.0798178	0.242798	0.0705646	0.293664	0.234043	0.417175	0.108087	0.259658	0.168961	0.292289	0.28301	-0.399579	-0.408026	0.63194	0.125728	0.336185	-0.0934605
0.263516	-0.0504472	-0.0271912	0.0601622	-0.299271	0.288317	-0.154378	0.417244	0.473498	0.293213	-0.119866	0.324913	-0.344487	-0.102648	-0.241497	-0.126467	-0.656613	0.129443	-0.407614	0.433756	0.605066	0.0322797	-0.535671	-0.0640912
0.126483	0.357316	0.116785	0.352595	-0.0253688	0.0486951	0.00662752	-0.26378	-0.158694	0.106786	0.111676	0.219695	0.1299	-0.149125	0.43078	0.301289	-0.256144	0.529369	0.345111	0.444679	0.321414	-0.130497	0.290486	0.306464
0.425014	0.140904	0.3186	0.255889	0.110779	0.351156	-0.0503691	0.117978	0.0700805	-0.342266	0.0715995	0.325776	-0.0843393	0.427826	-0.0525214	0.201979	-0.138546	0.185421	0.549449	0.208915	0.286104	0.326197	-0.473282	0.161205
0.104492	0.0459905	-0.0790614	0.159156	-0.252363	0.257468	0.0607498	0.19073	-0.0527437	0.041197	-0.643014	0.239857	0.0435919	0.0012022	-0.612444	0.401628	0.305553	-0.160669	0.54579	-0.306834	0.0485504	-0.142554	-0.142263	0.432231
-0.254212	-0.174564	0.0231908	0.0807547	0.162856	0.000183115	-0.0441391	-0.308098	-0.170799	0.0422242	-0.685995	0.357133	-0.318645	0.525544	-0.122429	-0.125195	0.7092	-0.255333	-0.249704	0.362178	-0.447743	-0.109397	0.341748	0.25594
-0.00207015	0.169443	-0.380498	0.360925	0.0726988	0.245648	0.117641	0.219527	-0.0180385	-0.253336	0.0446067	-0.00323922	0.331401	0.543059	-0.346183	0.245912	0.342537	-0.0357403	0.252852	0.339342	-0.225097	0.784423	-0.267702	0.000742179
-0.232001	0.282557	-0.000406765	-0.0191504	-0.158435	0.329761	0.000201719	0.0817545	0.01072	0.12774	-0.121948	0.252457	-0.0550232	0.0149147	-0.113812	0.133433	0.416505	0.321018	-0.102977	-0.238435	0.115932	0.640472	0.207085	0.11434
0.0719523	0.429213	-0.0296938	0.288247	-0.196761	-0.0658287	-0.0119014	-0.0983862	-0.19193	-0.140914	0.151334	0.254248	-0.0792095	0.488352	0.228725	0.398012	-0.353228	0.529421	-0.469274	-0.106336	0.426228	-0.28571	-0.391037	0.0991128
-0.100844	-0.0142519	0.37908	0.0093827	-0.174811	0.0849736	-0.209427	0.0327342	-0.115617	0.143519	-0.0608784	0.282502	-0.332016	0.419819	-0.30146	-0.0724913	-0.3879	0.0586345	-0.685725	0.101215	0.671618	0.18822	-0.360355	-0.0942022
0.145472	0.370444	-0.261081	0.224583	0.154816	0.193824	-0.209427	0.0327342	0.0248444	-0.116332	-0.0479619	-0.0319996	0.199669	0.0400668	-0.372467	0.340735	-0.46678	0.319465	-0.664228	-0.228105	0.23793	0.498148	0.636362	0.0675492
0.0616028	0.108496	0.0210654	0.1951	-0.0236816	0.637699	0.550276	0.0685552	0.0267636	0.0693514	0.0644742	0.309372	0.328776	0.561569	0.335272	0.545837	-0.734338	0.158989	0.160625	0.121905	-0.015775	0.178313	-0.0351247	0.113894
-0.0217116	0.106978	-0.0476554	-0.0291889	0.269467	0.0153928	0.114414	-0.172237	-0.00692741	-0.318797	-0.0915412	0.331383	0.0870596	0.0430539	0.338126	0.0411361	0.268886	0.36339	-0.204112	0.30375	-0.499987	-0.18701	-0.407719	0.328921
-0.0189672	0.0208884	-0.108721	0.195502	-0.269467	0.58008	-0.0490345	0.0348552	0.53341	0.0542259	-0.130284	0.0458012	-0.218543	0.16964	0.598498	-0.251533	-0.291706	0.175886	0.0500046	-0.0613973	-0.658883	0.227814	-0.387421	-0.171491
0.0122053	-0.079669	-0.216937	0.0219991	0.238826	-0.0693887	-0.0355099	0.0616397	-0.393463	0.100065	-0.159642	0.195654	-0.33659	-0.126032	0.677828	0.180414	-0.164679	0.0524079	0.101916	0.292706	-0.58798	0.365518	0.686707	-0.0124214
0.157977	0.0672268	-0.0281973	-0.0886904	-0.0988331	0.200276	0.133952	-0.186714	-0.0774547	0.318132	-0.130991	0.197268	0.325842	0.120046	0.0325158	-0.128028	0.335062	-0.0654484	-0.439825	0.111361	0.114577	-0.363951	-0.30504	0.179852
0.167441	-0.0763107	0.0812965	0.0885503	-0.13978	0.0900588	0.00481406	0.364521	-0.0435541	-0.214189	0.277753	-0.0456248	0.420845	0.453347	-0.334495	0.10175	-0.149466	0.461898	-0.24763	0.378466	0.460011	0.171165	-0.107356	0.0532159
-0.231891	0.110152	-0.111117	0.0464528	0.333337	-0.171788	0.0280203	-0.0335732	0.646383	-0.107146	-0.11537	-0.0785033	-0.388872	0.165051	-0.591991	-0.101624	-0.501079	0.0265813	0.583985	-0.359488	-0.257903	-0.197592	0.0923596	-0.126658
-0.0852312	0.435378	0.000480303	-0.13745	-0.135649	-0.0830622	-0.0180335	0.17203	-0.00988059	-0.0749077	0.24243	0.0724205	0.181793	0.15086	-0.21172	0.501427	-0.11529	0.268323	0.101572	0.0246017	-0.493485	-0.0438555	-0.477636	-0.108013
0.216769	0.0868171	0.66038	-0.112794	-0.0632938	0.214047	-0.00943037	0.0996452	0.0427202	0.14319	-0.118775	0.0668038	0.425247	-0.0456534	-0.289886	0.200917	0.0427103	-0.0499069	-0.073193	0.0138711	-0.27588	0.143657	0.331387	0.078991
-0.277074	0.224761	-0.0926636	0.0864786	0.04217	0.140516	-0.364806	-0.343449	0.00726684	0.0239816	0.407145	0.173195	0.344857	0.404134	-0.348309	-0.0470795	0.303997	-0.0886136	-0.0707554	-0.474876	0.633371	0.204203	-0.0806741	0.385256
-0.1882	-0.00279419	-0.0946397	0.30195	-0.449223	-0.254513	0.253888	-0.177594	-0.0124582	-0.0724861	-0.572709	0.0149177	-0.00325635	-0.0901241	0.157306	-0.0719724	-0.334146	0.265302	-0.541929	-0.357781	0.283655	0.101316	-0.489104	0.521443
-0.0121587	0.232762	0.181936	-0.116129	0.167513	-0.0369475	-0.16208	-0.142394	-0.391357	0.04054	0.168485	-0.108387	-0.624801	0.223479	-0.198622	0.262471	-0.669687	0.455426	-0.209312	0.442554	0.711101	-0.420789	0.601166	0.0464901
0.0823829	-0.116704	0.0230769	0.147164	-0.0660891	0.484665	0.0353897	-0.0973603	-0.0352662	0.49655	0.00792949	-0.161991	0.538712	-0.00622275	-0.661321	-0.0574211	0.683644	0.556924	0.411525	-0.0151184	0.944222	0.0479319	-0.00257145	0.421148
-0.0281916	-0.0144706	-0.0123077	0.0643729	0.00465295	0.171847	0.0234903	-0.186215	0.22574	0.122675	0.0164699	0.145027	-0.136333	0.550993	-0.0529187	-0.171096	0.327446	0.505781	-0.226449	0.0228005	0.524563	-0.080271	0.309691	0.262138
0.0559334	0.407641	0.242321	0.271022	-0.160634	0.166349	-0.226785	0.0984132	0.100578	-0.200141	0.162921	0.100532	0.359455	0.446884	-0.173586	0.302733	0.601015	0.221428	-0.619123	-0.150158	-0.314756	0.00713983	0.224138	0.108262
-0.125929	0.243549	-0.0858958	0.349492	-0.0171329	0.00214819	0.134595	-0.0534891	0.127216	0.212803	-0.117838	-0.113245	-0.295507	0.170992	0.553823	0.130772	0.379927	-0.0374769	-0.748872	0.280046	-0.633394	-0.376394	-0.676626	-0.0927138
-0.104726	0.298066	-0.191421	0.119565	-0.308393	0.181643	-0.389995	0.11289	-0.120604	0.000616885	-0.261246	-0.0540531			0.30998	0.252615	-0.0404771	-0.165105	0.216167	-0.0194668	0.409014	-0.652734	0.751117	0.180976
0.233824	0.00873184	-0.0946771	0.0141664	0.031699	0.287234	0.510757	-0.261523	-0.198956	-0.0699905	-0.358588	-0.0508935			0.00524228	0.391727	0.324829	-0.0624005	0.551556	-0.307063	0.0758949	-0.33814	-0.32775	0.28652
0.0703485	0.0936904	0.195628	0.0235216	0.0997384	0.18417	-0.253166	0.278638	0.391921	-0.266051	0.309741	-0.0724449			-0.588535	0.0866627	0.0854719	0.391797	0.372784	0.180225	-0.583822	-0.530869	0.0516682	0.497049
0.3534	0.160922	-0.0212138	0.132162	-0.0303237	-0.184271	0.0271507	-0.0407327	0.289111	0.585898	0.0241011	0.415915			-0.0372868	0.139607	-0.600982	-0.22783	0.0018167	0.428496	-0.355584	-0.0391351	0.29715	0.211098
-0.0995068	-0.0355511			-0.156468	0.172249	0.120352	0.279635	0.0879303	-0.230419	-0.143336	0.0199613			0.443285	0.086655	-0.509276	0.00241901	-0.578605	0.617634	0.00579146	0.517786	-0.218567	0.187573
				-0.00833552	0.487065	-0.103231	-0.145903	-0.348886	0.298319					-0.418601	0.135178	0.206707	0.171783	-0.273635	-0.214584	-0.226426	-0.0627539
				0.191282	0.253958	0.181777	0.485592	0.266071	-0.184417					0.235152	0.125583	0.492708	0.0305022	0.391965	-0.392888	-0.548676	-0.231393
				-0.112076	0.4448	0.211219	-0.024592	-0.10345	-0.659323					-0.399782	0.429398	0.74811	0.297711	0.0850399	-0.0636634	-0.104972	0.588414
				0.0437877	-0.00928141	-0.362539	0.134773	-0.105664	0.129587					0.399299	0.28436	-0.277542	0.43221	-0.488192	-0.200488	0.316999	-0.285239
				-0.127333	0.0609999	0.248037	0.121151	0.117562	0.0487504					0.28527	-0.0161659	0.610631	0.532984	-0.348126	0.405158	-0.486259	-0.134553
				-0.00260703	0.110651	-0.0381041	-0.046086	-0.0419545	-0.067673					-0.0900464	-0.174199	0.433217	-0.124394	0.432981	0.294605	0.0099573	0.00540364
				-0.0677338	0.493487	0.0526511	-0.250271	0.166266	0.283467					-0.551312	0.108675	0.201157	0.170864	-0.0478002	0.115806	-0.678963	0.563635
				-0.0986712	0.155903	-0.138436	-0.19892	-0.261049	-0.124376					-0.10083	-0.120588	-0.329836	0.446952	0.130987	-0.228352	0.240289	-0.179555
				0.0692267	0.204437	-0.054521	0.0943477	-0.0130248	0.0278098					-0.105575	0.274289	-0.314524	-0.191112	-0.522652	-0.0350501	0.365244	0.489838
				0.282723	-0.0723755	0.40364	-0.0492582	-0.0019643	-0.0842587					-0.318563	-0.154033	0.243153	-0.177102	0.635113	0.106058	0.499912	-0.0176689
				-0.0548388	0.299109	0.0201009	0.155457	-0.0510349	0.435982					0.117283	0.368142	-0.0015086	0.0921095	-0.435741	0.405833	-0.219163	-0.646569
				0.0443551	-0.184179	-0.316955	0.108514	-0.049823	-0.0167191					0.580701	-0.00737608	-0.100951	0.288692	0.0962811	0.219694	-0.0071253	0.0261691
				-0.134093	0.00346777	-0.0261983	0.447381	-0.28192	0.246008							-0.307314	-0.166239	0.397809	-0.197122	0.433442	-0.703127
				-0.0927324	-0.165009	0.0436933	-0.213912	-0.250618	-0.209025							0.185983	0.00577426	0.0938046	0.261992	-0.496128	-0.242567
				0.0153162	0.25113	-0.18663	-0.0108536	0.0215544	-0.0144196							-0.0318127	0.475867	0.294038	-0.224038	0.441839	-0.0219605
				0.0174571	0.148713	0.0154028	0.00515375	0.11483	-0.178834							-0.43805	-0.126664	0.453361	0.240133	0.0347793	0.127684
				0.172316	-0.155657	0.0274151	0.551949	0.163594	0.0354534							-0.168206	0.112166	-0.543482	-0.117115	0.573835	0.0742758
				-0.0944373	0.250801	-0.0605457	0.014532	-0.0387856	0.1952							0.28481	-0.207349	-0.439747	0.159473	-0.376748	0.0995121
				-0.191523	-0.0277669	0.168475	0.00626488	-0.153646	0.076537							-0.283863	0.153171	0.494536	-0.278999	0.256341	0.227883
				0.0313198	-0.0744868	-0.10359	-0.156514	-0.00880173	0.216095							0.3599	0.166799	0.311565	0.42829	0.134314	-0.106669
						-0.253436	0.250829	-0.0511446	-0.150973							0.0564139	0.0724438	-0.225383	0.204684	0.286087	0.308143
						0.134153	-0.025169	-0.0793643	-0.092902							-0.116621	0.332853	-0.612145	-0.265382	-0.195273	0.38081
						-0.0907994	-0.106102	0.146971	-0.146364							0.464706	-0.0281694	0.680465	-0.0960554	-0.55229	0.183718
						-0.266434	0.0297297	0.11766	0.101258							0.187965	0.301038	0.439013	0.469245	-0.314339	0.158134
						-0.0578184	-0.14022	-0.155975	0.00117284							-0.203479	-0.0726941	-0.214168	-0.160413	0.242663	-0.429007
						-0.303945	-0.213088	0.182855	-0.02076							-0.306389	0.0924212	-0.664364	-0.0101481
						-0.444465	0.0464011									0.144375	0.30543	0.291348	-0.281599
						0.2613	0.191292									-0.328166	0.0391621	-0.484159	0.504287
						0.0094116	-0.0880384									0.0407329	0.484062	0.230551	0.302251
						-0.107292	-0.0864368									0.352605	-0.0819893	0.629514	-0.276198
						-0.0533035	0.349868									0.813773	0.0690047	0.18726	0.163764
						-0.196196	-0.0931498									-0.0520673	-0.037761	-0.487949	0.179327
						-0.0310522	0.263991									-0.576282	-0.181037	-0.277694	0.144275
						0.00324455	0.431895									0.0870184	-0.0804006	-0.184468	-0.0862896
						-0.13347	-0.162164									0.476453	0.147175	-0.205093	0.325993
						-0.448013	0.327617									-0.381968	-0.0879507	0.563342	0.0784428
						0.193316	-0.0849313									0.306786	0.350058	0.198371	0.157824
						-0.247309	-0.0786812									0.351418	0.133638	-0.282653	0.337807
						-0.0769775	0.0923148									0.344462	0.647574	0.370214	-0.216559
						-0.0360436	0.141491									0.753769	0.24884	0.172589	0.25765
																0.208127	-0.0614043	0.523494	-0.172118
																-0.527538	-0.0338892	-0.512109	0.000715731
																-0.23122	0.165948	-0.318157	0.0896305
																		0.545622	0.237248
																		0.532071	-0.0449234
																		0.027758	0.309479
																		-0.704103	-0.162543
																		-0.59801	0.186476
																		0.466639	0.535071
																		0.639822	0.137534
																		0.512548	-0.502094
																		-0.047742	0.292738
																		-0.746066	0.118786
																		0.0231798	0.0201104

## Sheet: Supp. Figure 1de
Supplementary Figure 1de
Changes in cell volume as a function of the cell cycle retrieved from spinning-disk images												Changes in cell volume as a function of the cell cycle retrieved from super-resolved PAINT images.
Cell	Phase1	Phase2	Phase3	Phase4	Phase5	Phase6					Cell	Phase1	Phase2	Phase3	Phase4	Phase5	Phase6
1	1.86755	1.8	2.77368	2.86964	3.54249	1.41116					1	1.86755	1.8	2.77368	2.86964	3.54249	1.41116
2	1.82476	2.33045	2.63486	2.99242	3.66712	1.43859					2	1.82476	2.33045	2.63486	2.99242	3.66712	1.43859
3	1.88942	1.91304	2.50062	2.46384	3.10807	1.58058					3	1.88942	1.91304	2.50062	2.46384	3.10807	1.58058
4	1.67369	2.15867	2.46032	2.85249	3.39863	1.59825					4	1.67369	2.15867	2.46032	2.85249	3.39863	1.59825
5	1.46236	2.23299	2.76436	3.50113	3.15498	1.91881					5	1.46236	2.23299	2.76436	3.50113	3.15498	1.91881
6	1.65902	2.07215	2.21382	3.16907	2.96284	1.77595					6	1.65902	2.07215	2.21382	3.60796	3.34183	1.77595
7	1.59235	1.95776	2.32003	3.60796	3.34183	2.15941					7	1.59235	1.95776	2.32003	2.60558	2.8253	2.15941
8	1.52268	2.24736	2.76889	2.60558	2.8253	1.80927					8	1.52268	2.24736	2.76889	2.57504	4.2075	1.80927
9	1.73821	2.25387	2.79873	3.29533	4.2075	1.74144					9	1.73821	2.25387	2.79873	3.32392	3.50294	1.74144
10	2.23512	2.0098	2.72917	2.57504	3.50294	1.92911					10	2.23512	2.0098	2.72917	3.16041	4.27589	1.92911
11	1.7187	2.25918	2.72838	3.32392	4.27589	2.04303					11	1.7187	2.25918	2.72838	3.15308	3.37579	2.04303
12	1.59926	2.44207	2.00422	3.16041	3.37579	1.62633					12	1.59926	2.44207	2.00422	2.44341	3.32461	1.62633
13	1.83256	1.85694	2.88041	3.15308	3.32461	2.19218					13	1.83256	1.85694	2.88041	2.94591	3.95195	2.19218
14	1.52037	2.17191	2.62906	2.44341	3.95195	1.81368					14	1.52037	2.17191	2.62906	2.70077	3.47495	1.81368
15	2.18788	2.43339	2.60529	2.90615	3.80469	1.81005					15	2.18788	2.43339	2.60529	3.26136	3.9045	1.81005
16	1.86013	1.72473	2.48022	2.94591	3.47495	1.90526					16	1.86013	1.72473	2.48022	3.14517	3.50038	1.90526
17	2.24938	1.79211	2.90542	2.70077	3.73408	1.59693					17	2.24938	1.79211	2.90542	2.62466	3.3058	1.59693
18	2.15828	1.88741	2.73389	3.26136	3.9045	1.33933					18	2.15828	1.88741	2.73389	2.74988	3.88964	1.33933
19	1.95973	1.80804	2.76839	3.14517	3.50038	1.81602					19	1.95973	1.80804	2.76839	3.17174	4.0773	1.81602
20	1.94492	2.00865	2.28176	2.62466	3.3058	1.87155					20	1.94492	2.00865	2.28176	3.65	3.07635	1.87155
21	2.27425	2.55792	2.15617	2.74988	3.88964	1.98996					21	2.27425	2.55792	2.15617	3.29284	3.72452	1.98996
22	1.95792	2.3655	2.43754	3.17174	3.82146	2.04014					22	1.95792	2.3655	2.43754	3.16124	4.18762	2.04014
23	1.85006	1.82011	2.48978	3.65	4.19947	1.96821					23	1.85006	1.82011	2.48978	3.24228	3.16907	1.96821
24	1.75188	2.12336	2.96653	3.29284	4.0773	1.73705					24	1.75188	2.12336	2.96653	3.1545	3.29533	1.73705
25	1.67915	2.34066	2.79177	3.16124	3.07635	1.62751					25	1.67915	2.34066	2.79177	3.91418	2.90615	1.62751
26	2.02575	2.34321	2.56321	3.24228	3.72452	1.85926					26	2.02575	2.34321	2.56321	3.2338		1.85926
27	2.16075	2.15335	2.20528	3.1545	4.18762	1.75294					27	2.16075	2.15335	2.20528	3.52289		1.75294
28	1.86413			3.91418		1.7403					28	1.86413			2.87695		1.7403
29	2.1528			3.2338		1.63585					29	2.1528			3.67524		1.63585
30	1.81503			3.52289		1.65193					30	1.81503			3.59562		1.65193
31	2.0593			2.87695							31	2.0593			2.85166
32	1.77189			3.67524							32	1.77189			3.17618
33				3.59562							33				2.99759
34				2.85166							34				2.97378
35				3.17618							35				2.51141
36				2.99759							36				3.68916
37				2.97378							37				3.25656
38				2.51141							38				2.96284
39				3.68916							39				3.80469
40				3.25656							40				3.73408
											41				3.82146
											42				4.19947

[truncated: 7 more sheets: Supp. Figure 3, Supp. Figure 4b, Supp. Figure 4d, Supp. Figure 6, Supp. Figure 7a, Supp. Figure 8e, Supp. Figure 9bcd]
